# Supplementary material for: Predictors of Mortality in Pulmonary Hypertension-Associated Chronic Lung Disease
Source: J Clin Med. 2024 Jun 14;13(12):3472. doi: 10.3390/jcm13123472 (PMC11205208; doi:10.3390/jcm13123472)
Supplement: Supplementary file 1 [file jcm-13-03472-s001.zip]

Archive with 1 entries (1 files):
- jcm-3059861-supplementary.pdf
